# Supplementary material for: Artificial Intelligence in Intensive Care: An Overview of Systematic Reviews with Clinical Maturity and Readiness Mapping
Source: J Clin Med. 2025 Dec 26;15(1):185. doi: 10.3390/jcm15010185 (PMC12786610; doi:10.3390/jcm15010185)
Supplement: Supplementary file 1 [file jcm-15-00185-s001.zip]

Archive with 16 entries (15 files):
- jcm-4041542-supplementary 2/
- __MACOSX/._jcm-4041542-supplementary 2
- jcm-4041542-supplementary 2/Table S2_ MASTER table of included systematic reviews with extracted characteristics, validation approach, comparators, main findings, and major methodological limitations..xlsx
- __MACOSX/jcm-4041542-supplementary 2/._Table S2_ MASTER table of included systematic reviews with extracted characteristics, validation approach, comparators, main findings, and major methodological limitations..xlsx
- jcm-4041542-supplementary 2/.DS_Store
- __MACOSX/jcm-4041542-supplementary 2/._.DS_Store
- jcm-4041542-supplementary 2/File S3_ Overlap-light (proxy) analysis by domain.docx
- __MACOSX/jcm-4041542-supplementary 2/._File S3_ Overlap-light (proxy) analysis by domain.docx
- jcm-4041542-supplementary 2/File S1_ Full Protocol v1.0, Artificial Intelligence in Intensive Care, an overview of systematic reviews and evidence maturity mapping..docx
- __MACOSX/jcm-4041542-supplementary 2/._File S1_ Full Protocol v1.0, Artificial Intelligence in Intensive Care, an overview of systematic reviews and evidence maturity mapping..docx
- jcm-4041542-supplementary 2/File S2_Screening_and_Extraction_Workbook_COMPLETED.docx
- __MACOSX/jcm-4041542-supplementary 2/._File S2_Screening_and_Extraction_Workbook_COMPLETED.docx
- jcm-4041542-supplementary 2/Table S1_ Full search strategies for PubMed, Embase, and Web of Science.docx
- __MACOSX/jcm-4041542-supplementary 2/._Table S1_ Full search strategies for PubMed, Embase, and Web of Science.docx
- jcm-4041542-supplementary 2/Table S3_ ROBIS Phase 2 signalling questions, domain-level judgements, and overall risk-of-bias rating for each included systematic review..xlsx
- __MACOSX/jcm-4041542-supplementary 2/._Table S3_ ROBIS Phase 2 signalling questions, domain-level judgements, and overall risk-of-bias rating for each included systematic review..xlsx
