# Supplementary material for: Artificial Intelligence in Intensive Care: An Overview of Systematic Reviews with Clinical Maturity and Readiness Mapping
Source: J Clin Med. 2025 Dec 26;15(1):185. doi: 10.3390/jcm15010185 (PMC12786610; doi:10.3390/jcm15010185)
Supplement: Supplementary file 1 [file jcm-15-00185-s001.zip › jcm-4041542-supplementary 2/Table S2_ MASTER table of included systematic reviews with extracted characteristics, validation approach, comparators, main findings, and major methodological limitations..xlsx]

## Sheet: Arkusz1
	Record ID	Author, year	DOI	Journal	Study type	SR Search dates (from–to) + databases	Aim of study	Clinical focus / ICU task(s)	Domain(s) (multilabel)	Population type	Primary studies included (n)	Sample size range (primary studies)	Data modality	AI model categories	Validation approach	Comparator(s)	Main performance results (ranges)	Main findings (direction/consistency)	Implementation / translation focus	Major methodological limitations (reported by SR)	Database(s) / data sources used in primary studies	Risk of bias (reported)	Risk of bias (assessed)	Certainty	Evidence maturity (0-3)	Implementation maturity (0-3)
	rayyan-394085116	Tungushpayev (2025)	10.1016/j.ijmedinf.2025.106081	International Journal of Medical Informatics	Umbrella review	Inception–1 Mar 2025; PubMed; Scopus; Google Scholar; Cochrane Library; English; reference lists hand-searched	Aim: explore potential of ML/DL in managing critically ill patients; summarize current knowledge and future directions; impact on outcomes incl. diagnosis/prognosis/treatment in ICU	Clinical deterioration/early warning; mortality prediction; sepsis prediction/detection; acute respiratory conditions (incl. MV-related tasks); cardiovascular risk prediction/monitoring/decision support; AKI; QTc prolongation; pediatric/neonatal applications; perioperative/postop triage and resource allocation	Prognostic / Early warning, Diagnostic / Detection, Monitoring / Dynamic assessment, Treatment / Decision support, Implementation / Readiness	Mixed (Adult ICU, PICU, NICU, CICU); the umbrella review includes ICU management broadly and explicitly discusses pediatric/neonatal and cardiovascular ICU contexts.	42 included reviews; 3898 articles total; range 5–1106 articles per included review	Unclear (participant sample sizes not summarized; reported as “articles” per included review)	Multimodal (EHR, Imaging, Waveforms)	RF; SVM; LR; DT; GBM/GBT/XGBoost; ANN/MLP; CNN/RNN/LSTM; k-NN; naïve Bayes	Internal, External/Temporal, Prospective/Impact (only 22/42 included reviews reported performing model validation; most validation was internal/dataset-based, with limited external or prospective validation).	Comparators variably reported; e.g., logistic regression/traditional methods used as benchmark in acute respiratory mortality prediction	Main performance ranges (examples reported): Sepsis AUROC 0.64–0.97; boosted trees up to 0.99; survival AUROC up to 0.992. AKI c-statistics 0.55–1.00; pooled AUC 0.831; externally validated pooled AUROCs 0.78/0.73/0.84. Cardiovascular AUROC 0.79–0.96 (also STEMI mortality AUROC 0.784–0.932). ICU deterioration/mortality retrospective AUROC 0.78–0.92; ICU readmission AUROC 0.71–0.79. Neonatal seizu…	Main findings: promising performance mainly in retrospective/experimental settings; external/prospective validation infrequent and performance often decreases; real-world implementation limited with multiple barriers	Yes (implementation challenges, ethical/regulatory/safety issues discussed)	Reported limitations include lack of external validation, heterogeneity, selection bias, small sample sizes, missing data handling, unclear reporting, generalizability issues, data quality/access constraints; safety/automation bias and regulatory uncertainty mentioned	Hospital records/public repositories/private sources (general statement); MIMIC dataset explicitly mentioned in included reviews	AMSTAR 2 (12 moderate, 9 low, 21 critically low); also notes high RoB in retrospective primary studies (e.g., 80% high RoB)	LOW	Unclear	2	0
	rayyan-394085118	Koumantakis (2025)	10.1186/s13054-025-05642-x	Critical Care	Systematic review and meta-analysis	Unclear–March 4th, 2025; PubMed; Embase; Scopus; Web of Science; citation tracking; English	The aim of this study is to conduct a systematic review and meta-analysis of deep learning models for ICU readmission prediction, summarizing them across multiple dimensions and providing a meta-analytic estimate of model performance to aid clinicians in making informed decisions about their application in critical care settings.	ICU readmission prediction; decision support for discharge timing	Prognostic / Early warning, Implementation / Readiness	Adult ICU	24	Unclear (participant sample size range not summarized; datasets described include: MIMIC-III 53,423 ICU admissions; MIMIC-IV >65,000 patients; eICU >200,000 ICU stays; other ICU datasets 69,540 / 70,842 / 73,190)	EHR	LSTM/RNN; CNN; transformers; GCN; GRU; BERT/Longformer; hybrid architectures (e.g., LSTM+LightGBM; gradient boosting trees mentioned as combined approaches); other single-study architectures reported (e.g., MRGAE, DREAM, MMMGCL, EPRIC, CTCL, Deep Forest)	Internal (train/test split: 10/24; validation set: 9/24; k-fold CV: 3/24), External/Temporal (temporal split via chronological cutoff: 2/24; external validation: 2/24), Unclear (2/24)	Traditional statistical or ML approaches when reported (e.g., SWIFT, APACHE-II; traditional ML models such as extra trees, random forests, SVM, XGBoost)	Meta-analysis AUROC: mean 0.78 (95% CI 0.72–0.84) in abstract; Table 1 overall mean AUROC 0.79 (95% CI 0.73–0.85), very high heterogeneity (I2≈99.9%); AUROC generally >0.62; disease-specific subpopulations mean AUROC 0.92 (95% CI 0.89–0.95) with lower heterogeneity (I2=17.1%)	Main findings: promising AUROC but very high heterogeneity; external validation rare and associated with performance decreases; evidence quality judged poor, limiting clinical applicability	Yes (clinical applicability/implementation barriers discussed: low reproducibility, limited explainability, deployment concerns, generalizability issues)	Considerable variability in outcome definition/timeframe and DL architectures; substantial risk of bias; limited external validation; poor technical reproducibility due to lack of shared code/models; limited explainability (SHAP used in only 2 studies)	MIMIC-III (n=18, 75%); MIMIC-IV (n=1); eICU (n=3); hospital-specific ICU datasets (n=3)	Risk of bias assessed with PROBAST (2019-05-15): low 3, high 16, unclear 5; applicability concerns also reported (low 12, high 9, unclear 3)	LOW	Unclear	1	0
	rayyan-394085125	Al-Jabri (2025)	10.1016/j.ijmedinf.2025.106008	International Journal of Medical Informatics	Systematic review	From inception to October 2024; PubMed; EMBASE; CINAHL; Medline via Ovid; Web of Science; Cochrane Library	The aim of the study is to summarize and evaluate the methodological quality of primary studies focusing on machine and deep learning-based prediction models for delirium in ICU patients, synthesizing evidence to assess their performance and identify limitations.	Delirium prediction during ICU stay in adult ICU patients	Prognostic / Early warning	Adult ICU	11	140–48,451	Multimodal (EHR, Waveforms)	Logistic regression; random forest; RNN family (simple RNN/GRU/LSTM/BiLSTM); gradient boosting (XGBoost/CatBoost/GBT); SVM; decision tree/CART; naïve Bayes; MLP/DNN; adaptive boosting; (plus HRV-focused classical ML models in one study)	Internal, External/Temporal, Prospective/Impact (prospective: 1/11, 9.1%; external validation inconsistently reported/limited)	Studies compared different ML/DL models or had no competing model comparator (PICOTS)	AUROC range 0.785–0.931; examples reported include sensitivity 0.783–0.904 and specificity 0.556–0.895	Logistic regression and random forest commonly used with strong performance; advanced models (RNNs/boosting) also promising; limitations include retrospective designs and limited/inconsistent external validation impacting generalizability	Yes (discussion-level: need for prospective validation, external validation, standardized reporting; clinical translation mentioned)	Common limitations: overfitting; limited/inconsistent external validation; incomplete missing data handling; limited reporting of preprocessing (normalization/standardization); potential label leakage/temporal contamination noted	MIMIC-III; MIMIC-IV; eICU; plus local datasets from multiple regions (USA, South Korea, Taiwan, Canada, China)	PROBAST used; generally low concern with exceptions (noted issues in predictors/outcome/analysis domains incl. overfitting, missing data, limited external validation)	LOW	Unclear	1	0
	rayyan-394085139	Shi (2025)	10.1093/jamiaopen/ooaf065	JAMIA Open	Systematic review	From inception to December 12, 2024; PubMed; Embase; Scopus; Web of Science; IEEE Xplore; ACM Digital Library	The primary aim is to assess modeling methods, data utilization, and clinical applicability of AI-based AKI prediction models in ICU settings; identify challenges and propose future directions	Early prediction of AKI in ICU; assessment of modeling methods, validation, interpretability, clinical applicability	Prognostic / Early warning	Adult ICU	47	Training set sample sizes ranged from 394 to over 403,000 participants	EHR	ML: LR, RF, XGBoost, SVM, NB, LightGBM, GBDT/GBT, kNN, DT; DL: ANN/MLP, LSTM/RNN variants, CNN, Sequence Transformer; ensemble models	Internal (44/47), External/Temporal (14/47 external validation)	Primarily comparisons across multiple algorithms within studies; clinicians compared in at least one included study; KDIGO/AKIN mainly used to define AKI outcome (not comparator)	AUROC ranged 0.66–0.95; sensitivity 0.63–0.92; specificity 0.56–0.91; PPV 0.27–0.97; NPV 0.33–1.00; F1 0.36–0.92; accuracy often >0.75 in well-performing models	Models often show good discrimination, but external validation is uncommon; calibration rarely reported; generalizability and clinical translation remain limited	Yes (discussion of integration barriers; few studies provide clinician-facing tools; not embedded into EHR or evaluated in real-time workflows)	Limited external validation; limited dynamic modeling; insufficient interpretability in some; calibration seldom reported; heterogeneity of windows/data sources; missing data handling often suboptimal or unreported; incomplete TRIPOD adherence	Public ICU datasets frequently used: MIMIC-III (n=23), MIMIC-IV (n=15), eICU-CRD (n=10); plus real-world local hospitals (n=15)	PROBAST used: overall RoB 4 low, 34 high, 9 unclear; domain-level: Participants and Outcome low in all; Predictors 29 low/18 unclear; Analysis 9 low/34 high/4 unclear; applicability overall: 13 low, 31 high, 3 unclear	LOW	Unclear	2	0
	rayyan-394085142	Berkhout (2025)	10.1001/jamanetworkopen.2025.22866	JAMA Network Open	Systematic review	July 28, 2020–June 10, 2024; Embase; MEDLINE ALL; Web of Science Core Collection; Cochrane Central Register of Controlled Trials; Google Scholar	The aim was to systematically evaluate AI system operationalization in the ICU, focusing on progress over time, technical maturity (TRL), and risk of bias.	AI system operationalization in adult ICUs; focus on progress over time, technical maturity (TRL), and risk of bias.	Implementation / Readiness, Prognostic / Early warning, Diagnostic / Detection, Treatment / Decision support	Adult ICU	1263 new studies included in review; 1757 total including 494 studies from previous review	Unclear (range not reported)	Multimodal (EHR, Imaging)	Discriminative AI models (n=1233); reinforcement learning models (n=40); generative AI models using LLMs (n=30); also mentions unsupervised learning and NLP (PROBAST not applied to these).	Internal (37% used internal datasets), External/Temporal (external validation TRL 5: 24%), Prospective/Impact (clinical integration TRL 6–8: 2%; no TRL 9)	Unclear	Unclear (performance metrics not synthesized; meta-analysis not applicable)	Consistent gap between AI development/validation and clinical implementation; most studies remained early-stage (≤TRL 4), external validation limited, clinical integration rare.	Yes (operationalization/implementation readiness is the main focus)	Rapid pace may mean models were missed; PROBAST not applied to generative AI/RL/unsupervised/NLP; did not track individual models across TRLs; update after 4 years; PROBAST not AI-specific; TRIPOD-LLM released after the study.	Internal datasets (local) 447/1215 (37%); MIMIC datasets 562/1215 (46%); eICU-CRD 78/1215 (6%).	PROBAST used for 1103 development studies; 581/1103 (53%) high risk of bias (mainly analysis domain); applicability not assessed; PROBAST not applied to generative AI/RL/unsupervised/NLP.	LOW	Unclear (certainty/confidence assessment not reported)	2	2
	rayyan-394085158	Rockenschaub (2025)	10.1186/s12911-024-02830-7	BMC Medical Informatics and Decision Making	Systematic review and meta-analysis	Unclear–December 13, 2023 (original search: before April 29, 2022; repeated search to include articles before December 13, 2023); Ovid MEDLINE; Web of Science; arXiv; reverse citation search using Dimensions AI	The aim is to determine how frequently external validation of ML-based ICU scoring systems is performed and how AUROC performance changes when models are applied to new hospitals (external datasets).	Early warning of acute patient deterioration in ICU from structured routine EHR data; outcomes include short-term mortality, sepsis, renal complications (incl. AKI), respiratory complications, circulatory failure.	Prognostic / Early warning, Implementation / Readiness	Adult ICU	572	Unclear (sample size range across included studies not summarized in main text)	EHR	Unclear (model categories not summarized; “ML” defined broadly as automated statistical/data science methods).	External/Temporal (84/572; 14.7%), Unclear (internal validation methods across included studies were not summarised as a distinct category)	Unclear	Average AUROC reduction in external data: -0.037 (95% CI -0.052 to -0.027); performance changes ranged from +0.140 to -0.391; >0.05 AUROC reduction in 49.5% of externally validated studies.	External validation remains uncommon though increasing; model performance is generally lower in external data; heavy overreliance on a small number of open-source datasets for validation (MIMIC/eICU).	Yes (focus on translation to clinical practice and implications of inadequate external validation).	Key limitations reported: reliance on AUROC as primary effect measure; overreliance on few open datasets; focus limited to retrospective routine-data external validation; no heterogeneity/RoB analysis; assumes no systematic differences between validated vs non-validated studies.	Public datasets overrepresented in validated studies: MIMIC used in 67/84; eICU used in 49/84; together MIMIC+eICU in 70/84 (83.3%); also mentions AUMCdb and HiRID but at low frequency.	No (risk of bias assessment not performed).	LOW	Unclear	1	0
	rayyan-394085167	Tan (2025)	10.2196/70537	Journal of Medical Internet Research	Systematic review and meta-analysis	From inception to April 27, 2024; PubMed; Web of Science; the Cochrane Library; Embase; references searched	Assess value of ML models for early ARDS mortality prediction; compare with conventional scoring systems; identify limitations	Mortality prediction in ARDS (incl. in-hospital and other time horizons)	Prognostic / Early warning	Mixed (Adult ICU, PICU); included studies cover ARDS mortality prediction and at least one included primary study is explicitly pediatric (pARDS).	21	Unclear (total 31,291 ARDS patients; studies with <20 participants excluded; range not reported)	EHR	Logistic regression (main); multilayer perceptron; random forest; XGBoost; radial basis function	Internal (10/21 used internally validated datasets based on random sampling), External/Temporal (6/21 used external validation sets; 12/21 had independent validation sets)	Conventional scoring tools in 9 studies: SOFA (6); SAPS-II (4); APACHE II (1); APACHE IV (1)	Pooled C-index training 0.84 (95% CI 0.81–0.86); pooled C-index for in-hospital mortality 0.83 (95% CI 0.81–0.86); pooled C-index external validation 0.81 (95% CI 0.78–0.84); pooled C-index for in-hospital mortality in external validation 0.80 (95% CI 0.77–0.84). Standard scoring systems pooled ROC-AUC 0.70 (95% CI 0.67–0.72); SOFA ROC-AUC 0.64 (95% CI 0.62–0.67); SAPS-II ROC-AUC 0.70 (95% CI 0.6…	ML models outperform conventional scores overall, but substantial heterogeneity; authors emphasize need for better interpretability and broader validation	Yes (goal includes simplified clinically applicable tools and workflow integration discussed)	Limited number of eligible studies; diverse modeling methods with limited depth; external validation limited; reliance on internal random-sample validation; need multicenter datasets and prospective validation; heterogeneity by etiology/study design/populations/geography; recommend standardized reporting (TRIPOD+AI)	Registry databases used in 7 studies, mainly MIMIC-III; plus single-center (7) and multicenter (8) settings	PROBAST used; issues mainly in statistical analysis (16 models high risk due to events-per-variable criteria; 6 inappropriate missing value handling; 6 unsuitable model fitting); publication bias assessed with Egger tests	LOW	Unclear	2	0
	rayyan-394085171	Tudor (2025)	10.2196/63175	Journal of Medical Internet Research	Systematic review	January 2017–March 2023; search limited to studies within the last 5 years; PubMed; Embase; CINAHL; Cochrane Library; Informit; La Trobe Library	To analyze the AI research landscape for predicting clinical outcomes and length of stay in NICUs and to explore benefits and challenges of using AI for these predictions	Predicting clinical outcomes and length of stay (LOS) in NICU; outcomes include comorbidities, mortality, and LOS	Prognostic / Early warning, Implementation / Readiness	NICU	24	Small <100 (7 studies); Medium 100–1000 (8); Large >1000 (9)	Multimodal (EHR, Imaging)	Machine learning (7); ML+DL (3); Deep learning (14)	Unclear (The review reports 15 retrospective and 9 prospective study designs, and notes a lack of external validation in included studies, but does not provide a clear validation breakdown in the internal/external/temporal sense.)	Unclear (not reported)	No pooled numeric ranges; evaluation measures: AUROC (15 studies), sensitivity/specificity (3), correlation r (1), error percentiles (1), normalized average RMSE (1); AUROC categories used by SR: excellent (0.9–1.0), good (0.8–0.9), moderate (0.7–0.8)	AI shows promise (incl. diagnostic accuracy and care planning), but evidence is mixed due to heterogeneity; most studies remain exploratory/emerging with limited translation toward integrated AI ecosystems	Yes (explicit discussion of opportunities/challenges and maturity/translation gap)	Methodological variability/heterogeneity; small sample sizes; risk of bias; lack of external validation; possible missing studies due to evolving AI terminology; English-only restriction; potential reporting bias	Unclear (not summarized)	Quality appraisal performed using modified WHO guidelines and QCC; overall summary judgement not reported in main text	LOW	No	2	0
	rayyan-394085175	Millana (2025)	10.1016/j.siny.2025.101690	Seminars in Fetal and Neonatal Medicine	Systematic review	January 2013–December 2023; databases reported: MEDLINE, EMBASE, Cochrane, IEEE Xplore (Methods section instead reports: Cochrane, PubMed, Scopus, IEEE Xplore)	To explore applicability of AI in NICUs, identifying trends and roles in prognosis, classification, monitoring, and forecasting of neonatal conditions; discuss challenges/opportunities for integration	AI applications in NICU across organ systems; purposes: prognosis, classification, monitoring, symptom forecasting	Prognostic / Early warning, Diagnostic / Detection, Monitoring / Dynamic assessment	NICU	41	Among studies reporting sample size: ≤10 participants 11.4%; 11–100 participants 62.9%; 101–500 participants 20%; 501–1000 participants 0%; 1001–5000 participants 5.7%	Multimodal (Waveforms, Imaging, Other)	Deep learning 20 (48.8%); traditional ML 13 (31.7%); ensemble 2 (4.9%); common algorithms: CNN 14 (34.2%), RF 7 (17.1%), LR 6 (14.6%), SVM 6 (14.6%), KNN 2 (4.9%), NB 2 (4.9%), XGBoost 2 (4.9%)	Unclear (More than 70% of included studies did not report any validation procedure; the review does not provide explicit proportions for internal vs external vs prospective validation)	Most studies used single-group data (n=29); some comparison vs control experiments (n=8) or cross-over-arm trials (n=4)	Performance evaluation metrics reported across studies: ACC most used (n=12, 29.2%); AUC and AUROC (n=6 each, 14.6%); other metrics include ME (n=4), F1 (n=3), MAE/RMSD (n=2 each), and several single-use metrics; examples noted: ACC 93.8±2.2%, ACC 92.52%, AUC 0.88 and 0.97	Findings: diverse AI landscape in NICU; prognosis most common purpose; data mainly physiological parameters; >70% lack validation procedures, limiting reliability and translation	Yes (clinical integration, reproducibility, interpretability, privacy/ethics discussed; future directions include validation and integration)	Lack of validation; risk of overfitting and limited generalizability (single-center); confounding/environmental factors; gestational age differences; dataset imbalance; challenges for complex signals (e.g., EEG); data privacy/interpretability/ethics	Private/undisclosed datasets 37/41 (90.2%); public open databases 4/41 (9.8%) (names not specified)	Unclear (no formal RoB tool/reporting)	LOW	Unclear	0	0
	rayyan-394085182	Nikravangolsefid (2024)	10.1016/j.jcrc.2024.154889	Journal of Critical Care	Systematic review	From inception to Feb 13, 2024; Ovid MEDLINE; Ovid EMBASE; Ovid Cochrane Central Register of Controlled Trials (CENTRAL); Ovid Cochrane Database of Systematic Reviews; Scopus; Web of Science	To evaluate ML mortality prediction models in hospitalized critically ill adult sepsis patients; summarize methods, performance, validation, calibration, and compare with conventional severity scores.	Mortality prediction (sepsis-associated; in-hospital/short-term outcomes) in adult ICU sepsis patients.	Prognostic / Early warning	Adult ICU	31	137–923,759 (range reported across included cohorts/datasets; multiple studies used external validation cohorts)	EHR	Logistic regression; XGBoost; Random Forest; Decision Tree; Deep neural networks/MLP; SVM; Gradient Boosting (GBDT/GBM/LGBM); also reported: LASSO, LSTM/TCN, etc.	Internal (31/31), External/Temporal (9/31)	Conventional severity scoring systems (SOFA; APS-III; SAPS-II; APACHE-II); comparisons between ML models and vs logistic regression.	Discrimination (AUROC/C-statistic) 0.54–0.99 overall; when compared with conventional scores: ML 0.62–0.90 vs scores 0.47–0.86.	ML models show modestly better discrimination than conventional severity scores overall, but results require caution due to high RoB and substantial heterogeneity; calibration often missing/underreported (only 14 studies reported calibration info).	Unclear (SR provides methodological recommendations/“step-by-step approach” for model development and discusses practicality/generalizability; does not evaluate real-world implementation).	High RoB driven by missing data handling and data complexities (censoring/competing risks), poor reporting of outcomes and predictor-outcome timing; heterogeneity in sepsis definitions, follow-up length, mortality rates, predictors, and training/validation/calibration methods; limited external validation; heavy reliance on MIMIC datasets; limited reporting of calibration and hyperparameter tuning.	MIMIC-III/IV predominant; also eICU and some local hospital datasets (as per included study tables).	Primary studies RoB assessed with PROBAST; 19/31 high risk of bias (61.3%).	LOW	Low (stated by authors; framework not specified).	1	0
	rayyan-394085185	Schouten (2024)	10.1007/s00134-024-07629-8	Intensive Care Medicine	Systematic review	Unclear (time range not reported); Medline ALL; Embase; Web of Science Core Collection; Cochrane Central Register of Controlled Trials; Google Scholar; latest included publication date: March 28, 2024	Assess maturity/readiness of AI models used during NICU/PICU stay, and evaluate objectives and risk of bias	Disease prediction (incl. sepsis and non-sepsis), mortality prediction, monitoring (incl. video/sound), decision support	Prognostic / Early warning, Diagnostic / Detection, Monitoring / Dynamic assessment, Treatment / Decision support, Implementation / Readiness	NICU, PICU	262	Unclear (range not reported); internal validation: median sample size 230 (IQR 46–1348), most <100; external validation: median 188.5 (IQR 31–959), most <100	Unclear (studies used NICU/PICU-stay data; the review notes use of new modalities like video or sound in some studies, but does not report an overall modality breakdown)	Unclear	Internal (255/262), External/Temporal (33/262), Prospective/Impact (≥1/262; real-time testing mentioned), Real-world (≥1/262; clinical practice testing mentioned)	Unclear	Not meta-analysed; discrimination metrics commonly used; calibration reported in 8/262 (3%)	Most studies in prototyping/development; high risk of bias common (77%) mainly due to insufficient sample size; no routine clinical practice integration	Yes (readiness/TRL focus)	Insufficient sample size; high RoB; limited reporting (incl. calibration); limited progression beyond prototyping; no routine integration	Unclear (not summarised)	PROBAST; 77% high risk of bias	LOW	No	1	0
	rayyan-394085188	Huerta (2024)	10.1016/j.pcad.2024.06.006	Progress in Cardiovascular Diseases	Systematic review	Unclear (PubMed only; initial search yielded 1013 articles; 38 studies included; search dates not reported)	To explore AI research relevant to the cardiac intensive care unit (CICU) across key clinical applications (e.g., vascular access, heart failure, circulatory support, cardiogenic shock, ultrasound, mechanical ventilation)	Vascular access; heart failure diagnosis/risk stratification; circulatory support/hemodynamic management; cardiogenic shock; ultrasound; mechanical ventilation/extubation prediction; ICU length of stay prediction	Prognostic / Early warning, Diagnostic / Detection, Monitoring / Dynamic assessment, Treatment / Decision support, Implementation / Readiness	CICU	38	Reported sample sizes vary widely (e.g., 11 users to 116,725 encounters; other cohorts reported up to 96,156 admissions)	Multimodal (EHR, Imaging, Waveforms)	AI methods vary across studies (e.g., DL; nnU-Net; LSTM; evolutionary/genetic algorithms; gradient boosting models)	Unclear (systematic review summarizing heterogeneous included study designs; no aggregate validation classification/proportions reported)	Varies by study; examples include AI vs human experts; AI vs visual scoring system; pathway integration vs historical control	No pooled range reported; examples: AUC 0.93–0.97 (femoral vascular access); AUC 0.70 (fluid responsiveness); global performance 70% and accuracy 83% (extubation prediction); AUC 0.8559 (ICU LOS model); AUC 0.739 (CT pneumonia model)	AI shows potential across CICU tasks; authors note “enormous potential” but state more work is needed before widespread adoption	Yes (workflow integration discussed; includes AI-guided management integrated into pathways with reported reductions in ICU LOS and ventilation time in one included study)	Literature and included studies are heterogeneous; several included studies are single-center; limitations/feasibility constraints noted in tables (e.g., homogenous population, access to monitoring; study timing during COVID pandemic)	Unclear (not summarized at SR level)	Not reported	HIGH	No	2	2
	rayyan-394085191	Glaser (2024)	10.1007/s00540-024-03316-6	Journal of Anesthesia	Systematic review	Search performed 1/07/2023–31/07/2023; covered publications available until May 31, 2023; PubMed; Embase; Scopus; Medline	To elucidate existing evidence on the role of ML in predicting and detecting new-onset atrial fibrillation (NOAF) in ICU patients	NOAF prediction; NOAF detection in ICU; comparison vs POAF score/clinical-based methods	Prognostic / Early warning, Diagnostic / Detection	Adult ICU	5	20 to 101,114 subjects (total ICU admission records across included studies: 108,724)	Multimodal (EHR, Waveforms)	K-NN; SVM; RF; DT; LR; GBM; CatBoost; deep learning (DA also reported)	External/Temporal (reported use of external validation sets in included studies)	POAF score (gold standard); traditional clinical scores/methods	NOAF prediction: AUC 0.74–0.81; POAF score AUC 0.63; NOAF detection: F1 score 0.64–0.67; ECE 0.05–0.07; sensitivity 84.01%–100%; specificity 64.55%–98%	ML models outperformed traditional clinical scores (including POAF); CatBoost highest for prediction; SVM strong for detection	Yes (potential clinical incorporation discussed; calls for prospective randomized trials)	Limited number of studies; all retrospective; based on few databases with potential overlapping records; lack of prospective randomized clinical trials	MIMIC-III; MIMIC-IV; AmsterdamUMC; GUH (prediction); MIMIC-III (detection)	Custom 5-parameter RoB evaluation panel (cohort size, cross-validation, external validation set, blinding, incomplete outcome data); overall RoB: Low in 3 studies, Medium in 2	HIGH	Unclear	1	0
	rayyan-394085199	Frondelius (2024)	10.1016/j.ejim.2023.11.009	European Journal of Internal Medicine	Systematic review and meta-analysis	October 2022; automatic updates until October 2023; ACM Guide to Computing Literature; Astrophysics Data System (ADS); arXiv; Academic Search Ultimate; CINAHL; IEEE Xplore Digital Library; PubMed (Medline); Scopus; Web of Science	To compare predictive performance of ML-based prediction models for VAP in adults undergoing invasive mechanical ventilation; secondary: identify VAP risk factors; assess interpretability, technological readiness level, and risk of bias	Early prediction of ventilator-associated pneumonia (VAP) risk in adults on invasive mechanical ventilation; facilitate timely diagnosis and guide preventive interventions/monitoring	Prognostic / Early warning, Diagnostic / Detection	Adult ICU	10	772 to 1,438,035	Multimodal (EHR, Waveforms)	Decision tree; XGBoost; Explainable Boosting Machine; Logistic regression; Random forest; SVM; ANN; CNN; Bayesian network; Markov models; multilayer perceptron	Internal (10/10), External/Temporal (2/10)	Manual diagnosis; clinical scoring tools (PIRO, CPIS)	Pooled AUROC 0.88 (95% CI 0.82–0.94); sensitivity 0.72 (95% CI 0.45–0.98); specificity 0.90 (95% CI 0.85–0.94); early VAP AUROC 0.84 (95% CI 0.76–0.91)	ML-based models showed sufficient discrimination and outperformed manual diagnosis/clinical scoring tools; need dynamic models with time-dependent predictors to predict real-time risk and optimize bundled care	Yes (technology readiness level assessed; workflow integration/real-time levels discussed as not achieved)	Lack of calibration plots prevented calibration synthesis; current evidence limited by lack of clinical trials; methodological issues leading to high/unclear RoB; low number of studies limits analyses	Mixed open + local: MIMIC-III; National Trauma Data Bank; OUTCOMEREA; local ICU cohorts (e.g., Qatar; Brazil)	PROBAST; all included studies high or unclear risk of bias; limited applicability improvements	LOW	Assessed: narrative only; Framework: Unclear; Certainty: Low (authors state body of evidence was low due to lack of clinical trials)	1	0
	rayyan-394085204	Stubnya (2024)	10.14744/dcybd.2023.3620	Journal of Critical and Intensive Care	Systematic review	Unclear–17 Jul 2023; PubMed; Embase; Scopus; Medline (keyword “machine learning acute kidney injury” + reference screening)	To report clinical evidence related to ML-based prediction of sepsis-associated AKI (SA-AKI) in adult ICU patients with sepsis.	ML-based prediction of SA-AKI: occurrence prediction; prediction of persistent renal insufficiency; mortality prediction in SA-AKI.	Prognostic / Early warning	Adult ICU	9	718–45,895	EHR	Logistic regression; random forest; XGBoost; SVM; k-nearest neighbors; decision tree; RNN-LSTM; AdaBoost; CatBoost; multilayer perceptron; naive Bayesian; gradient boosting machine (GBM); LightGBM; artificial neural network (ANN).	Internal, External/Temporal (reported heterogeneously across included studies; no aggregate proportions provided)	SOFA; SAPS II (reported as comparators in some included studies).	AUCs reported across tasks: occurrence (e.g., XGBoost AUC=0.817; ensemble AUC 0.774–0.788 and 0.756–0.813); persistent renal insufficiency (AUC=0.76; AUC=1.0; AUC=0.954); mortality (e.g., AUC ranges 0.804–0.848 and 0.748–0.818; XGBoost AUC=0.794; CatBoost AUC=0.827; XGBoost AUC=0.873; 7-day AUC=0.91, 14-day AUC=0.78, 28-day AUC=0.83).	ML-based methods show potential for early prediction of SA-AKI outcomes; XGBoost emerged as most effective; ML approaches outperformed conventional scores (SOFA/SAPS II).	Unclear (discussion-level only; no real-world implementation/impact evaluation).	Limited number of studies; all retrospective; studies based on the same database; prospective randomized trials needed before widespread application.	Unclear (authors note studies based on the same database, but database name not reported).	Custom 5-parameter RoB panel (cohort size, cross-validation, external validation set, blinding, incomplete outcome data); per-study ratings reported; no overall summary judgement stated.	HIGH	No	1	0
	rayyan-394085217	Yang (2023)	10.1186/s12879-023-08614-0	BMC Infectious Diseases	Systematic review and meta-analysis	Inception–14 Nov 2022; Cochrane Library; PubMed; Embase; Web of Science	Systematically evaluate performance of ML models in predicting sepsis onset	Early prediction / early warning for sepsis onset (ICU-targeted; some included studies outside ICU also present)	Prognostic / Early warning	Adult ICU, Other (The review includes some ED and general-ward studies alongside ICU studies, so it is not exclusively ICU-only.)	23	Unclear (no min–max range reported); totals reported as 4,314,145 (overall) and also 1,287,160 + 167,338 validation set	EHR, Waveforms	Random forest; XGBoost; logistic regression; deep learning; multilayer perceptron; neural networks; SVM; InSight; SOFA	Internal, External/Temporal (type of validation was extracted, but the paper does not report clear aggregate proportions across included studies)	SOFA; SAPS II; cross-model comparisons	Accuracy (reported): RF 0.911 (range 0.485–0.991) and XGBoost 0.970 (0.487–0.997) in training; RF 0.795 (0.638–0.895) and deep learning 0.830 (0.814–0.845) in test	XGBoost and RF most frequently used and among best-performing; ML effective for early sepsis prediction, but more methods needed	No	Focused on accuracy only and did not include risk factors for sepsis incidence; some models used “special variables” related to sepsis diagnosis needing further validation	MIMIC-III; MIMIC-IV; eICU (reported within included studies)	PROBAST; high RoB in analysis domain in 58.3% (reasons include inadequate sample size, EPV, missing data handling/reporting)	LOW	Unclear	1	0
	rayyan-394085220	Rockenschaub (2023)	10.1101/2023.10.11.23296733	medRxiv	Systematic review and meta-analysis	Unclear–13 Dec 2023 (original search: studies published before 29 Apr 2022; updated to before 13 Dec 2023); Ovid MEDLINE; Web of Science; arXiv; reverse citation search (Dimensions AI, only for original review up to 2022)	To determine how frequently external validation of ML-based ICU scoring systems is performed and how performance changes when applied to data from new hospitals, to support translation to practice	Early warning of acute patient deterioration in adult ICU patients from routine EHR data; outcomes include short-term mortality, sepsis, renal complications (incl. AKI), respiratory complications, circulatory failure	Prognostic / Early warning	Adult ICU	572	Not reported	EHR	Unclear (ML-based ICU scoring systems; algorithm categories not summarised)	Internal, External/Temporal (only 11.0% externally validated; majority internal only)	Internal vs external validation performance (AUROC)	Among externally validated studies (n=84): mean AUROC change (external vs internal) −0.037 (95% CI −0.052 to −0.027); >0.05 reduction in 49.5% of studies; change range +0.140 to −0.391	External validation remains uncommon; AUROC typically decreases in external data; evidence heavily relies on a few open-source datasets; findings support need for rigorous external validation for adoption	Yes (translation to ICU bedside; external validation framed as essential for clinical adoption)	No risk of bias assessment performed; reliance on AUROC; overreliance on a few datasets (MIMIC/eICU); excluded prospective/clinical-trial validation; potential systematic differences between externally validated vs non-validated studies	MIMIC; eICU (dominant among validated studies); also AUMCdb and HiRID (less common)	Not assessed	HIGH	Unclear	1	0
	rayyan-394085222	Vagliano (2023)	10.1016/j.jbi.2023.104504	Journal of Biomedical Informatics	Systematic review	Unclear–1 Aug 2022; PubMed; arXiv	Review and critically appraise prognostic models of in-hospital ICU mortality using neural representations (embeddings) of clinical notes	Mortality prediction (primary); some included studies also reported LOS, prolonged mechanical ventilation, readmission, decompensation prognostic tasks	Prognostic / Early warning	Adult ICU	18	1,610–48,745 (reported sample sizes vary by study; some report admissions/notes rather than patients)	EHR	Neural NLP models and embeddings (e.g., word embeddings; contextual embeddings such as BERT variants) with prediction models (e.g., CNN/RNN/FFN/hierarchical); some tree/linear models reported (e.g., decision tree/logistic regression)	Internal (18/18; 100%), External/Temporal (0/18; 0%)	Structured clinical variables-only models vs models adding clinical notes embeddings	AUROC 0.75–0.96; adding notes improved AUROC by 0.01–0.03 and AUPRC by 0.03–0.09 (reported for 7/9 models); calibration measures scarce	Notes generally improve discrimination vs variables-only, but evidence limited by single-dataset use, lack of external validation, scarce calibration, and high risk of bias	No	All studies used the publicly available MIMIC dataset; no external validation; calibration scarce; high risk of bias and applicability concerns; frequent simple split validation; reporting issues (TRIPOD)	MIMIC (MIMIC-III/IV; public)	PROBAST; high risk of bias in all included studies; applicability concerns	LOW	Unclear	0	0
	rayyan-394085230	Moazemi (2023)	10.3389/fmed.2023.1109411	Frontiers in Medicine	Systematic review	January 2018–August 2022; PubMed; Google Scholar; subjective literature research	To conduct a systematic review of AI for clinical decision support for monitoring patients in cardiovascular ICUs.	Clinical decision support for monitoring patients in cardiovascular ICUs (e.g., ICU readmission, cardiac arrest, sepsis, oxygen/ventilation optimization).	Prognostic / Early warning, Diagnostic / Detection, Monitoring / Dynamic assessment, Treatment / Decision support, Implementation / Readiness	CICU	21	Unclear (reported heterogeneously as patients or ICU stays; examples include 162 patients to 200,859 ICU stays).	Multimodal (EHR, Waveforms)	Gradient boosting; RNN/LSTM; RL; MLP; NLP (BERT) (examples reported across included studies).	Internal (~16/21), External/Temporal (~5/21), Prospective/Impact (1/21)	Unclear (comparators not consistently synthesized in the SR; study-level comparators vary).	AUROC reported in multiple included studies (examples: up to 0.82; up to 0.94; up to 0.89); no single pooled range reported by the SR.	Promising performance on retrospective datasets, but major limitations for translation include lack of external validation and interpretability.	Yes (discusses integration into routine practice; interpretability highlighted as central issue).	Generalizability limited by lack of external validation; interpretability issues; study filtering depended on qualitative/quantitative criteria including cross-validation and risk of bias.	MIMIC-II/III (incl. cardiac ICUs); eICU; PhysioNet; also domestic datasets (e.g., university hospital cardiac ICU) in some studies.	Unclear (authors state filtering by “risk of bias”, but tool/criteria not clearly extractable from the abstract-level text).	HIGH	Unclear	1	0
	rayyan-394085232	Du (2023)	10.7717/peerj.16405	PeerJ	Systematic review and meta-analysis	Inception–25 Jun 2022; PubMed; Web of Science; Embase; Cochrane Library	Investigate predictive value of machine learning for assessing risk of AKI among ICU patients	Early prediction of AKI risk/incidence in ICU patients	Prognostic / Early warning	Adult ICU	29	175–151,098	EHR	NB; RF; CNN; LR; SVM; ANN; GBDT; DT; DL; XGBoost; AdaBoost; KNN; time series models	Internal (majority; random split, cross-validation), External/Temporal (subset of included studies; exact proportion not consistently reported)	Unclear	Overall C-index: train 0.767 (95% CI 0.746–0.788), validation 0.773 (0.741–0.804); sensitivity train 0.66 (0.59–0.73), validation 0.73 (0.68–0.77); specificity train 0.83 (0.78–0.87), validation 0.75 (0.71–0.79)	ML-based prediction showed excellent predictive value; authors suggest potential use for early identification / prospective application strategy	Yes (authors explicitly propose prospective application strategy for early identification)	English-language restriction; heterogeneity across models/variables	Database; single center; multicenter (specific dataset names not reported)	Risk of bias assessed with PROBAST (spelled “Probst” in paper); high risk mainly in participants and analysis domains	LOW	Unclear	1	0
	rayyan-394085247	Adegboro (2022)	10.1542/hpeds.2021-006094	Hospital Pediatrics	Systematic review	June 1, 2010–May 31, 2020 (publication-date limits); databases last accessed Jan 2021; PubMed; IEEE Xplore; Cochrane Library; Web of Science	Describe use of AI to improve health outcomes in neonatal and pediatric intensive care and assess readiness for real-world use	Triage/early diagnosis and detection of critical conditions; diagnostics; clinical decision support; some self-care/prevention/wellness and care delivery/chronic management	Prognostic / Early warning, Diagnostic / Detection, Treatment / Decision support, Implementation / Readiness	NICU, PICU (Systematic review explicitly limited to neonatal and pediatric intensive care settings)	32	15–150,000 (Table 2; some studies “X” = not reported)	Multimodal (EHR, Waveforms, Imaging, Other)	Examples reported: neural networks/CNN; SVM; random forest; AdaBoost; gradient boosting; logistic regression/generalized linear models; k-NN; k-means clustering; nonlinear signal-processing algorithms; PhysioScore	Internal (majority of included studies), External/Temporal (reported in a minority), Prospective/Impact (7/32 studies showed direct outcome improvement after implementation)	Clinician comparison in some studies (Table 2); otherwise traditional modalities (not always clearly specified); 3 studies lacked clear comparison method	Metrics use frequency: AUROC 56% (n=18); sensitivity/recall 47% (n=15); specificity 38% (n=12); 1–6 metrics per study; 2 articles discussed impact without clearly defining metric	No included study suggested worsened outcomes/patient care; majority described AI outperforming conventional modalities but mainly indirect impact; whether outcomes will change is unknown	Yes (TRL assessment; few in implementation phase/deployed; call for prospective experimental designs and implementation frameworks)	Heterogeneity and reporting variability; limited real-world adoption; need for prospective experimental designs; limited evidence from low- to middle-income countries; incomplete reporting of validation/comparison	Mostly EMR/EHR data; also clinical/research databases; EEG monitoring systems; imaging/video sources (Table 2)	Unclear	HIGH	Unclear	2	2
	rayyan-394085255	van de Sande (2021)	10.1007/s00134-021-06446-7	Intensive Care Medicine	Systematic review	March 2020–28 Jul 2020; Embase; MEDLINE ALL; Web of Science Core Collection; Cochrane Central Register of Controlled Trials; Google Scholar	Contemporary overview of maturity of AI in the ICU, research methods, and risk of bias; assess clinical readiness and summarize outcomes of clinical trials	Multiple ICU-AI aims: predicting complications, mortality, sepsis onset; improving prognostic models/risk scoring; classifying sub-populations; alarm reduction; predicting LOS/readmissions; medication administration; mechanical ventilation; assessing clinical notes; assessing videos/images; other	Prognostic / Early warning, Diagnostic / Detection, Implementation / Readiness	Adult ICU	494	Unclear (range not reported); retrospective median 1010 patients (IQR 149–7817); internal-validation median 968 (IQR 144–7794); external-validation median 1528 (IQR 235–7894); 10 studies >100,000 patients; most studies 100–1000 patients	Multimodal (EHR, Waveforms, Imaging, Other)	Unclear (methods not systematically enumerated); paper notes spectrum from classical methods (e.g., logistic regression) to deep learning (deep neural networks); decision trees/neural networks/random forest mentioned	Internal (421/476 retrospective), External/Temporal (35/476 retrospective; 7.1%), Prospective/Impact (10/494 clinical studies; 2.0%), Real-world (0/494; none integrated in routine clinical practice)	Unclear (comparators not synthesized); clinical studies compare against control/usual care; some narrative comparison to traditional scoring tools mentioned	Clinical outcome evaluation only in clinical studies (n=10): 7/10 reported significant improvement; examples include reduced HAPU prevalence (OR=0.1) and reduced LOS (OR=0.67), reduced days on mechanical ventilation by 5.2, reduced average LOS by 2.7 days, reduced in-hospital mortality (12.4%), and reduced sepsis-related in-hospital mortality by 60.24%	Overall direction: most ICU-AI models remain in testing/prototyping; external validation uncommon; no studies evaluated outcomes of AI integrated in routine routine clinical practice; clinical trials suggest potential benefit but evidence limited	Yes (explicit maturity/readiness assessment and workflow/implementation barriers discussed)	High proportion retrospective designs; high risk of bias in retrospective development studies; small datasets; unclear predictor selection/variable reporting; data quality/measurement error issues; PROBAST limitations for AI (does not address discrimination, calibration, algorithmic bias); search may have missed studies	Unclear (data sources not named; discussion mentions hospital EHR systems and continuous monitoring data as common sources)	PROBAST; RoB assessed for 467 retrospective development studies; overall high RoB in 378/467 (80.9%), mainly in participants and analysis domains	LOW	Unclear	2	1
	rayyan-394085256	Moor (2021)	10.3389/fmed.2021.607952	Frontiers in Medicine	Systematic review	From inception to 20 Jul 2020; EMBASE; Google Scholar; PubMed/Medline; Scopus; Web of Science	Aim: systematically review and evaluate studies employing machine learning for prediction of sepsis onset in adult ICU	Early prediction of sepsis onset in adult ICU (digital biomarker discovery / early warning)	Implementation / Readiness, Prognostic / Early warning, Diagnostic / Detection	Adult ICU	22	Unclear (overall cohort sample-size range not summarised); sepsis encounters ranged 25–36,176 across studies	Multimodal (EHR, Waveforms, Imaging, Other)	Neural networks (LSTM/GRU/CNN/TCN), boosted trees (XGBoost, Random Forest), plus other ML/statistical models as reported (e.g., SVM, logistic regression, AdaBoost, etc.)	Internal (421/476 retrospective; 85.2%), External/Temporal (35/494; 7.1%), Prospective/Impact (10/494; 2.0%), Real-world (0/494; none integrated into routine clinical practice)	Unclear / not reported	AUROC reported per-study (Table 1); where reported ranges approx. 0.78–0.99; AUPRC mentioned as reported in 6 studies (no range summarised)	High heterogeneity in sepsis definitions, prediction tasks, windows, and metrics precluded meta-analysis; major shortcomings: low comparability and reproducibility; external validation rare	Yes (methodological/translation-oriented recommendations: external validation, code sharing, reporting standards; not evaluation of real-world workflow deployment)	Literature search limited to selected databases; gray literature excluded; likely publication bias; scope restricted to ML sepsis onset prediction in adult ICU	MIMIC-II and MIMIC-III most frequent; Emory University Hospital also common; some other datasets/hospitals present	Not a standard RoB tool; quality assessed via 14-criteria checklist adapted from Qiao; quality ranged “poor” to “very good”	LOW	No (certainty/GRADE not assessed)	1	0
	rayyan-394085271	Shillan (2019)	10.1186/s13054-019-2564-9	Critical Care	Systematic review	Unclear (search dates not reported); Web of Science; MEDLINE (no publication date restriction; English only)	To systematically review uses of ML to analyse routinely collected ICU data, focusing on purpose, ML method, dataset size, validation, and predictive accuracy.	Predicting complications; predicting mortality; improving prognostic models/risk scoring systems; classifying sub-populations; alarm reduction; predicting length of stay; predicting health improvement; determining physiological thresholds; detecting spurious recorded values.	Prognostic / Early warning	Adult ICU, Mixed (all ICUs eligible; no age limit)	258	<100 to >100,000 patients (median 488, IQR 108–4099)	EHR	Neural networks; Support vector machines; Classification/decision trees; Random forests; Naïve Bayes/Bayesian networks; Fuzzy logic/rough set; Other/Not stated	Internal (majority; random subset and k-fold CV), External/Temporal (10/169; 6.2% independent data)	Standard statistical methods (e.g., logistic regression, linear regression) reported in some studies.	AUC reported by 97/161 (60.2%); median AUC 0.83 (studies 1000–10,000 patients) rising to 0.94 (>100,000 patients); independent validation rare (10 studies).	Predictive accuracy increased with increasing sample size; validation reporting variable and often incomplete; few studies used independent validation; methodological/reporting guidelines needed to facilitate translation to routine practice.	Yes (calls for methodological/reporting guidelines to aid translation; notes limited independent validation).	Many studies too small; few validated using independent data; variable/incomplete reporting of validation and accuracy; calibration rarely reported.	MIMIC-II/III used in 63/258 studies (24.4%); other data sources not summarized by name.	Not assessed (descriptive review; no RoB tool applied).	HIGH	No	1	0
	rayyan-394085275	Kwong (2019)	10.1007/s42242-018-0030-1	Bio-Design and Manufacturing	Systematic review	Unclear–Sep 2018; OVID; IEEE Xplore; PubMed; Web of Science	The aim is to assess current knowledge of the efficacy and effectiveness of machine learning for weaning in mechanically ventilated ICU patients.	Weaning management in ICU: (1) sequential ventilation and oxygenation adjustments/decision support, (2) T-piece SBT test, (3) blood gas prediction, (4) extubation prediction.	Implementation / Readiness	Mixed, Includes adult ICU and neonatal ICU populations reviewed across included studies.	9	7–179 (training set size; test size often not reported)	Multimodal (Waveforms, EHR)	ANN; ANFIS; SVM; LR	Unclear, As a systematic review, it synthesizes validation approaches of included studies rather than applying a single validation strategy itself.	Retrospective ground truth based on clinical outcomes (e.g., SBT success/failure, extubation failure, measured ABGs) or clinician decisions/expert agreement	Expert agreement: 91% (ventilator setting), 85% (oxygenation), ≥75% (advisory system); other comparable performance ranges not reported	Only a few papers assess ML benefit under “real world” clinical conditions; advisory systems tend to use less-robust validation; studies are small and poorly reported in key clinical aspects.	Yes (discussion of clinical efficacy/effectiveness and barriers; real-world assessment limited)	Few studies assessed benefit under real-world conditions; advisory systems less-robust validation; no study reported procedure/treatment/sedation strategy; small sample sizes; incomplete data for difficult-to-wean populations	MIMIC-II (public); WEANDB (Spain ICUs); UK hospitals (adult general ICU Sheffield Royal Hallamshire; neonatal ICU Royal Liverpool University Hospital)	Modified JBI critical appraisal checklist (cross-sectional) adapted for ML; 7/9 scored 7/8; 2/9 scored 1/8	LOW	Unclear	1	0
	rayyan-394085290	Barboi (2022)	10.2196/35293	JMIR Medical Informatics	Systematic review and meta-analysis	Dec 15–18, 2020 (search); PubMed; Scopus; Embase; IEEE; studies published 2000–2020	Perform a literature review and meta-analysis comparing binary ML models vs severity-of-illness scores for predicting ICU mortality and provide guidance on ML model performance/validity	Mortality prediction in ICU; comparison vs severity-of-illness scores	Prognostic / Early warning	Adult ICU	20 (47 ML models)	1571–217,289 patients (median 15,789)	EHR	NN (incl. LSTM/ELM); decision tree; SVM; ensemble; random forest; gradient boosting (GBM/XGB/SGB-LASSO); logistic regression; k-NN; genetic algorithm	Internal (20/20 studies reported internal training/testing), External/Temporal (5/20 studies used external validation datasets; 2/20 additionally benchmarked against existing ML models)	APACHE-II; APACHE-III; APACHE-IV; SAPS-II; SAPS-III; SOFA; Acute Physiology Score-3	AUROC ML: 0.728–0.99; AUROC severity scores: 0.58–0.86 (SAPS 0.70–0.803; SOFA 0.588–0.782; APACHE 0.593–0.86)	ML models show higher AUROC range vs severity scores, but substantial heterogeneity and variability in estimates; results not generalizable due to heterogeneity	Limited translation: ~10% (2/20) studies available for clinical practice; explainability addressed in 4/20 (e.g., LIME/SHAP)	High heterogeneity; limited external validation; variable reporting of calibration/classification; conclusions limited by heterogeneity/generalizability	MIMIC (10/20); national health care databases (Danish; Australia-New Zealand; UK; Sweden) and ICU-linked databases (Korea; India; UK); one study >80 ICUs/>40 hospitals; one ICU-linked database from 9 European countries	PROBAST; model-level: 4/47 (9%) low RoB; 3/47 (6%) unclear; lack of external validation identified in 13/47 (28%) models	LOW	No	1	0
	rayyan-394085291	Kamio (2017)	N/A	International Journal of Medical Research & Health Sciences	Systematic review	PubMed searched on Jan 22, 2017 (date of search); plus review of articles identified by study authors; included studies 2000–Jan 22 2017	Identify studies using machine-learning algorithms to predict clinical deterioration in critically ill patients and compare reported performance and utility	Prediction of clinical deterioration (e.g., hypotension, sepsis/septic shock, ventricular tachycardia, cardiac arrest, hemodynamic/cardiorespiratory instability)	Prognostic / Early warning	Adult ICU	12	15–19,828	Multimodal (Waveforms, EHR)	ANN; Bayesian ANN; SVM; random forest classification; coupled hidden Markov models; k-NN; continuous nonlinear function approximations; Bayesian network models; RIPPER	Unclear, This is a systematic review summarizing validation in included primary studies; it does not apply a single validation scheme itself.	MEWS (one study comparison); otherwise unclear	Reported examples: AUROC=0.94; AUROC=0.934; AUROC=0.918; AUROC=0.91; AUROC=0.880; AUROC=0.781 (vs 0.680 for MEWS); accuracy=0.853 with AUROC=0.93; accuracy=0.84 (severe sepsis vs SIRS)	ML approaches can improve prediction vs traditional methods, but the review did not identify articles showing improvement in patient outcomes; further clinical trials and external validation needed	No	Single-center studies limiting generalizability; lack of standardization; model complexity/technical knowledge; excluded very early studies (pre-2000) and articles without full text (n=2)	Unclear (data source names not reported; populations described as ICU/ED/step-down records)	Unclear	HIGH	Unclear	1	0
	rayyan-394085309	Malak (2019)	10.1007/s10462-018-9635-1	Artificial Intelligence Review	Systematic review	Unclear (searches in PubMed, ScienceDirect, IEEE; English; published after 1990; additional PubMed past 10 years with “Artificial Intelligence” and “NICU” in title/abstract; end date not explicitly reported)	Systematically review AI techniques used in NICU decision support systems (DSS) and their roles in diagnosis, prognosis, monitoring, and NICU management	NICU DSS for diagnosis (e.g., seizure detection, HIE, sepsis, jaundice, plus disease), prognosis (mortality, discharge), monitoring/management (ventilation, extubation failure, apnoea monitoring, brain state, sleep state, pain, transport instructions, nutrition)	Prognostic / Early warning, Diagnostic / Detection, Monitoring / Dynamic assessment, Treatment / Decision support, Implementation / Readiness	NICU	67 articles (selection figure; initial 90 from databases then additional relevant articles added)	Unclear (patient sample sizes not summarized across included articles; some examples reported within tables)	Multimodal (EHR, Waveforms, Imaging)	Cognitive task analysis; ANN/MLP; SVM; decision trees (e.g., C5.0); k-NN; Gaussian mixture models; random forest; regression/logistic regression; rule-based systems; fuzzy logic; multi-agent systems; biosensors; influence diagrams/decision-theoretic models	Unclear (the review reports internal validation methods in examples, e.g., leave-one-patient-out, but does not consistently report validation type across all included systems)	Comparators variably reported: clinician expertise; statistical modeling/logistic regression; neonatal severity scoring systems (e.g., CRIB, SNAP-PE); EDIN score (pain/discomfort)	Examples/ranges reported in tables: ROC AUC ~0.74–0.9703 (e.g., discharge prediction AUC 0.74–0.86; seizure detection blended model AUC 97.03%); accuracy commonly ~84%–98% (e.g., HIE/SVM 84%, SEP outcome prediction 98%, plus disease image analysis accuracy up to 95%, aEEG RF accuracy 92.5%); sensitivity/specificity ranges vary by application and study	Overall: AI techniques show promising performance across NICU DSS tasks; no single technology covers all NICU needs; comparison across systems is difficult due to heterogeneity and lack of public datasets/algorithms	Yes (workflow integration and usability discussed, incl. cognitive task analysis for integration; real-time monitoring, interoperability, SOA, multi-agent and sensor-based architectures)	Challenges/limitations discussed: dynamic heterogeneous NICU environment; lack of publicly available datasets/algorithms limits comparability; need for real-time/cloud-based analysis; user acceptance barriers (perceived complexity/increased working time); some DSS not designed for real-time decision-making	MIMIC-II explicitly mentioned (extubation failure); other data sources described by modality (EEG/aEEG, retinal images, NICU notes, physiological monitoring data) rather than named databases	Unclear	HIGH	Unclear	1	0
	rayyan-394085314	Musat (2024)	10.3390/biomedicines12122892	Biomedicines	Systematic review	PubMed searched on 7 May 2024; English-language publications from the past 10 years (~2014–2024); database: PubMed	The aim of this systematic review is to identify recent studies that explore the application of supervised and unsupervised ML models in prognosticating mortality outcomes for critically ill septic patients using routine electronic medical records data.	Mortality prediction in critically ill septic ICU patients	Prognostic / Early warning	Adult ICU	19	Unclear (range not explicitly summarized in extracted text; see Table 2 per-study N)	EHR	GBDT/boosting; RF; SVM; NN (MLP/CNN/LSTM); DT; LR; DCQMFF; RVM	Internal (14/19), External/Temporal (5/19), Prospective/Impact (1/19)	Traditional severity scores (e.g., SOFA, SAPS II, APACHE II/IV)	Accuracy 0.622–0.954; precision 0.425–0.993; recall 0.367–0.989; F-measure 0.306–0.96; AUC 0.159–0.992	ML models showed better mortality prediction performance than conventional scoring systems, but limited external validation and methodological variability were highlighted.	Yes (suggested clinical decision support and real-time integration as future direction)	Limited external validation; lack of standardized reporting/model development; need for prospective evaluation and real-time integration	Mixed; most frequently used databases included MIMIC-III; MIMIC-IV; and eICU-CRD (also other sources reported)	Unclear (risk-of-bias assessment/tool not reported)	HIGH	Unclear	1	0
	rayyan-394085318	Syed (2021)	10.3390/informatics8010016	Informatics (Basel)	Systematic review	From inception of each database to 30 Oct 2020; PubMed; Web of Science; CINAHL	To perform a comprehensive literature review on ML application in ICU settings using MIMIC dataset	Seven themes: mortality prediction; risk stratification; sepsis and septic shock prediction; cardiac episodes prediction; AKI prediction; resource management; ICU readmission	Prognostic / Early warning, Monitoring / Dynamic assessment	Adult ICU	61	Not reported in main text (see Supplementary Table S1)	Multimodal (EHR, Waveforms, Other)	Traditional ML (36 studies) and deep learning (25 studies), mostly ANN/MLP variants	Internal (52/61 used cross-validation), Unclear (external/temporal validation not consistently reported across included studies)	Unclear (comparators not explicitly defined; quantitative comparison not possible due to heterogeneity)	Not summarized as ranges in main text; example: mortality prediction (DL) accuracy 0.86–0.87 (Supplementary Table S1)	Reproducibility lacking due to inconsistent reporting; substantial retrospective work (e.g., mortality prediction), but prospective implementation/validation lacking; recommendation to expose models to prospective trials before routine practice	Yes (recommends prospective trials before routine clinical practice)	Possible missed studies due to search methodology; 16 publications removed due to unavailable full text (risk of bias); inability to compare ML performance quantitatively due to heterogeneity in variables/parameters/dataset size	MIMIC dataset (public)	Unclear (no RoB tool reported)	HIGH	Unclear	1	0
	rayyan-394085330	Khope (2023)	10.3390/healthcare11050710	Healthcare	Systematic review	Unclear (non-standard search: within-journal keyword search; PRISMA selection counts 23,533 → 1106 → 265 → 106; no classic “databases searched”)	Review MIMIC-III: overview of existing analytical approaches + proposal of a predictive framework	Prognostication/classification/early prediction + approaches to clinical diagnosis using MIMIC-III	Prognostic / Early warning, Diagnostic / Detection	Adult ICU	106	Not reported	EHR	ML/DL (not systematized as a list; described as core technologies)	Unclear, The paper is a systematic review summarizing included studies and does not report a single, consistently extractable validation scheme across all included papers.	Not reported	Not reported	Narrative synthesis of performance of existing approaches on MIMIC-III	Limited / not evaluated	Non-standard search + arbitrary criteria (e.g., excluded <2017; excluded review/survey papers)	MIMIC-III (public; 2001–2012; BIDMC)	ROBIS (SR-level)	HIGH	Unclear	1	0
	rayyan-394085342	Gallifant (2022)	10.1016/j.bja.2021.09.025	British Journal of Anaesthesia	Systematic review	Database creation–26 Feb 2021; MEDLINE; Embase; PubMed; reference screening	Identify common limitations and propose solutions to facilitate translation of AI to mechanical ventilation; assess TRIPOD adherence, PROBAST risk of bias, algorithm design, and data/code availability	Predicting weaning success; predicting commencement of mechanical ventilation (within 24h); predicting ventilator complications; detecting patient–ventilator asynchrony; AI to inform a clinical decision support system	Prognostic / Early warning, Diagnostic / Detection, Implementation / Readiness	Mixed, Adult and paediatric patients undergoing invasive mechanical ventilation were included; neonatal cohorts also appeared among included studies.	95	Unclear (sample size range across primary studies not reported)	Multimodal (EHR, Waveforms)	Neural networks (30/95); decision trees (28/95); clustering algorithms (10/99); random forest mentioned	Prospective/Impact (1/95 randomised controlled trial; 11/95 prospective studies), Internal (84/95 retrospective), External/Temporal (reported as limited; external validation adherence 21%)	Clinicians or previously validated models/standard index if presented; however 75/95 did not report any comparison	Discrimination most commonly reported using AUROC; calibration under-reported (17/95); no performance ranges synthesised	Field dominated by single-centre retrospective studies with limited external validation and calibration; minimal CDS use (6/95); high risk of bias and poor reproducibility due to limited data/code availability	Yes (explicit translation focus: standards, bias, data/code availability, external/prospective validation)	High risk of bias mainly due to analysis bias: inadequate reporting of missing data handling (40/95) and insufficient detail on model performance (79/95), with most failing to mention calibration (78/95); ethnicity frequently under-reported (18/95); limited access to datasets/code (unavailable 85%/87%)	Unclear (not specified)	PROBAST; high risk of bias in 89% (85/95), especially due to analysis bias	LOW	Unclear	1	0
	rayyan-394085352	Abdalwahab Abdallah (2025)	10.7759/cureus.80142	Cureus	Systematic review	Search executed 09–14 Jan 2025; databases: PubMed, Scopus, Web of Science, IEEE Xplore; reference lists screened	To evaluate current application of AI in PICUs, potential for bias, key adoption challenges (data scarcity, model validation, standardized metrics), and preparedness for clinical application	Predicting outcomes (e.g., mortality, sepsis, neurological outcomes); automated diagnosis; treatment decision support; patient monitoring; risk stratification; clinical decision support	Prognostic / Early warning, Diagnostic / Detection, Monitoring / Dynamic assessment, Treatment / Decision support, Implementation / Readiness	Mixed, The review targets PICU, but included studies also cover neonatal/NICU cohorts (explicitly present in the included-study table).	32	15–150,000 patients	Multimodal (EHR, Waveforms, Imaging, Other)	ANNs; SVM; CNN; Bayesian models; decision trees (among others)	Unclear, Validation approaches are inconsistently reported across included studies (cross-validation sometimes stated; prospective/RCT designs mentioned, but not consistently classifiable for all studies).	Preferred comparators: conventional clinical scoring systems, physician assessments, or other AI models; comparator not required if clinically relevant performance metrics reported	Accuracy 0.7–0.99; AUROC up to 0.99; sensitivity 0.69–1; specificity up to 1.0; precision/F-measure frequently underreported; SR also reports outcomes assessed using specificity 38% (n=12) and AUROC 56% (n=18)	~22% (n=7) showed immediate effect with enhanced health outcomes after AI implementation; few studies implemented AI in actual PICUs, most experimental; remaining 78% (n=25) AI outperformed conventional modalities and may have indirectly impacted outcomes; SR concludes evidence is insufficient for significant outcome improvement and calls for more prospective experimental research with defined me…	Yes	High heterogeneity → narrative synthesis (no meta-analysis); 46 full texts not accessible due to paywall; English-language restriction (unless reliable translation); cross-validation/metric reporting inconsistent	EHRs; clinical databases; imaging (public vs local not summarized)	PROBAST (per-study low/high/unclear ratings; summary table compiled)	HIGH	Unclear	2	1
	rayyan-394085356	Dhami (2025)	10.7759/cureus.90465	Cureus	Systematic review	01 Jan 2015–05 Apr 2025; PubMed; Scopus; Hinari; Cochrane Library; manual reference screening	To evaluate AI/ML models for predicting in-hospital mortality in ICU settings and compare their performance vs traditional scoring systems.	In-hospital mortality prediction; early risk stratification/decision support for ICU care.	Prognostic / Early warning	Adult ICU	15	336 to >44,000	Multimodal (EHR, Waveforms, Imaging)	XGBoost; random forest; logistic regression; neural networks incl. LSTM	Internal, External/Temporal (external validation cohorts are reported for some included studies, but the review does not provide a full count by validation type across all 15 studies)	APACHE; SAPS; SOFA	Unclear (no overall range synthesized); examples: CatBoost AUROC 0.91; topic model+ML AUROC 0.939; LR AUROC 0.775; scores lower e.g., SAPS-II 0.753; APACHE-II 0.7912; SOFA 0.722	AI/ML models consistently outperform traditional scoring systems for ICU in-hospital mortality prediction, but heterogeneity and limited prospective validation limit adoption.	Yes (implementation/impact largely unexplored; calls for prospective/interventional studies and implementation-barrier evaluation).	Methodological heterogeneity; reliance on limited datasets (MIMIC, eICU-CRD); lack of implementation/impact studies (only one beyond development/validation); limited interpretability; ethical bias/fairness rarely addressed.	MIMIC-III (9 studies); MIMIC-IV (3); eICU-CRD (4); plus institution-specific sources (YCC, SMC; Danish EPRs).	Unclear (no risk-of-bias tool/assessment reported).	HIGH	Unclear	1	0
