# Supplementary material for: Artificial Intelligence in Intensive Care: An Overview of Systematic Reviews with Clinical Maturity and Readiness Mapping
Source: J Clin Med. 2025 Dec 26;15(1):185. doi: 10.3390/jcm15010185 (PMC12786610; doi:10.3390/jcm15010185)
Supplement: Supplementary file 1 [file jcm-15-00185-s001.zip › jcm-4041542-supplementary 2/Table S3_ ROBIS Phase 2 signalling questions, domain-level judgements, and overall risk-of-bias rating for each included systematic review..xlsx]

## Sheet: Arkusz1
			Domain 1. Study eligibility criteria					Domain 2. Identification and selection of studies					Domain 3. Data collection and study appraisal					Domain 4. Data collection and study appraisal						Domain				Describe whether conclusions were supported by the evidence			Rationale for risk	Risk of bias
	Record ID	Author, year	2025-01-01	2025-01-02	2025-01-03	2025-01-04	2025-01-05	2025-02-01	2025-02-02	2025-02-03	2025-02-04	2025-02-05	2025-03-01	2025-03-02	2025-03-03	2025-03-04	2025-03-05	2025-04-01	2025-04-02	2025-04-03	2025-04-04	2025-04-05	2025-04-06	1.	2.	3.	4.	A.	B.	C.
	rayyan-394085116	Tungushpayev (2025)	Y	Y	Y	PY	Y	Y	Y	Y	PY	Y	Y	Y	Y	Y	Y	Y	Y	Y	Y	PY	Y	LOW	LOW	LOW	LOW	Y	Y	Y	The review demonstrates high methodological rigor by strictly adhering to PRISMA guidelines and registering a protocol on OSF prior to conduct, ensuring transparency. The authors employed a comprehensive search strategy across multiple major databases and utilized dual, independent processes for both study screening and data extraction, thereby minimizing selection and extraction bias. Furthermor…	LOW
	rayyan-394085118	Koumantakis (2025)	Y	Y	Y	Y	Y	Y	Y	Y	PY	Y	Y	Y	Y	Y	Y	Y	Y	Y	Y	PY	Y	LOW	LOW	LOW	LOW	Y	Y	Y	The review demonstrates high methodological standards by adhering to a registered PROSPERO protocol and PRISMA guidelines, ensuring transparency and pre-specification of methods. The authors conducted a comprehensive search across four major databases and employed rigorous, independent dual-review processes for study screening and risk of bias assessment (using PROBAST), while appropriately addre…	LOW
	rayyan-394085125	Al-Jabri (2025)	Y	Y	Y	Y	Y	Y	Y	Y	PY	Y	Y	Y	Y	Y	Y	Y	Y	Y	Y	PY	Y	LOW	LOW	LOW	LOW	Y	Y	Y	The review exhibits high methodological quality, evidenced by the prior registration of its protocol on PROSPERO and strict adherence to PRISMA guidelines. The authors employed a comprehensive search strategy across six major databases and utilized dual, independent processes for study selection, data extraction, and quality appraisal using the PROBAST tool. Although a meta-analysis was not feasi…	LOW
	rayyan-394085139	Shi (2025)	Y	Y	Y	Y	Y	Y	N	Y	Y	Y	PY	Y	Y	Y	Y	Y	Y	Y	Y	PY	Y	LOW	LOW	LOW	LOW	Y	Y	Y	The review adhered to a pre-registered PROSPERO protocol and followed PRISMA guidelines. The authors conducted a comprehensive search across six diverse databases (medical and engineering) and employed dual independent screening to minimize selection bias. While a meta-analysis was not performed, the decision was methodologically sound given the high heterogeneity of the included studies, and a r…	LOW
	rayyan-394085142	Berkhout (2025)	Y	Y	Y	Y	Y	Y	PY	Y	Y	Y	Y	Y	Y	Y	PY	Y	Y	Y	Y	Y	Y	LOW	LOW	LOW	LOW	Y	Y	Y	The review demonstrates high methodological rigor as a Living Systematic Review adhering to PRISMA guidelines and a registered PROSPERO protocol. The authors utilized a comprehensive search strategy across five major databases with dual independent screening, and appropriately applied the PROBAST tool to assess the risk of bias in prediction models, while correctly abstaining from meta-analysis d…	LOW
	rayyan-394085158	Rockenschaub (2025)	Y	Y	Y	PY	Y	Y	Y	Y	PY	Y	Y	Y	Y	N	NI	Y	Y	Y	Y	Y	N	LOW	LOW	HIGH	LOW	PY	Y	Y	The review demonstrates excellent methodological rigor in its search strategy (including preprints and reverse citation searches), independent study selection, and sophisticated statistical synthesis using Bayesian mixed-effects models to handle data variability. However, a high risk of bias is flagged in Domain 3 because the authors explicitly opted not to perform a formal risk of bias assessmen…	LOW
	rayyan-394085167	Tan (2025)	Y	Y	Y	PY	Y	Y	Y	Y	PY	Y	Y	Y	Y	Y	Y	Y	Y	Y	Y	Y	Y	LOW	LOW	LOW	LOW	Y	Y	Y	The review demonstrates high methodological rigor with a pre-registered PROSPERO protocol and adherence to PRISMA guidelines. The authors conducted a comprehensive search across four major databases plus reference checking , employed dual independent review for screening and data extraction , and used the appropriate PROBAST tool for risk of bias assessment. The statistical synthesis was robust, …	LOW
	rayyan-394085171	Tudor (2025)	PY	Y	Y	PY	Y	Y	Y	Y	PY	Y	Y	Y	Y	Y	Y	Y	PY	Y	Y	NI	Y	LOW	LOW	LOW	LOW	Y	Y	Y	The review demonstrates solid methodological rigor by following PRISMA guidelines and employing a comprehensive search strategy across six databases. The authors utilized dual independent processes for study screening, data extraction, and quality appraisal (using modified WHO guidelines/QCC), minimizing potential bias. The decision to conduct a thematic synthesis rather than a meta-analysis was …	LOW
	rayyan-394085175	Millana (2025)	Y	Y	Y	Y	Y	Y	PN	Y	Y	Y	PY	Y	Y	PN	NI	Y	Y	Y	Y	NI	Y	LOW	LOW	HIGH	LOW	Y	Y	Y	The review follows established guidelines (PRISMA) and operates under a registered PROSPERO protocol, utilizing a comprehensive search across both medical and engineering databases. However, a significant limitation is the absence of a formal, standardized risk of bias assessment (e.g., PROBAST or QUADAS-2) for the individual included studies; while the authors extracted methodological quality in…	LOW
	rayyan-394085182	Nikravangolsefid (2024)	Y	Y	Y	PY	Y	Y	PN	Y	PY	Y	Y	Y	Y	Y	Y	Y	Y	Y	Y	Y	Y	LOW	LOW	LOW	LOW	Y	Y	Y	The systematic review exhibits high methodological quality, characterized by a pre-registered PROSPERO protocol and a comprehensive search strategy designed by a librarian across multiple databases. The authors minimized selection and extraction bias through dual independent review processes and appropriately applied the PROBAST tool for quality assessment, while correctly refraining from a meta-…	LOW
	rayyan-394085185	Schouten (2024)	Y	Y	Y	PY	Y	Y	Y	Y	PY	Y	Y	Y	Y	Y	Y	Y	Y	Y	Y	PY	Y	LOW	LOW	LOW	LOW	Y	Y	Y	The review followed a pre-registered PROSPERO protocol and employed a comprehensive search strategy across five major databases, supplemented by a search for FDA-approved models, with selection and data extraction performed independently by two reviewers. Although the limitation to English-language studies introduces a minor potential for bias, the methodological rigor in assessing risk of bias v…	LOW
	rayyan-394085188	Huerta (2024)	PN	PY	Y	PN	PN	N	N	PY	PN	NI	NI	Y	Y	N	N	Y	PY	Y	Y	NI	PN	HIGH	HIGH	HIGH	LOW	PY	Y	Y	The review exhibits critical methodological flaws, primarily the restriction of the literature search to a single database (PubMed) without a registered protocol, which significantly increases the risk of selection bias. Furthermore, the authors did not utilize a formal risk of bias assessment tool for the included studies, relying instead on a brief narrative description of limitations, which pr…	HIGH
	rayyan-394085191	Glaser (2024)	Y	Y	Y	Y	PN	Y	N	PN	PN	Y	Y	Y	Y	N	Y	Y	Y	Y	Y	N	Y	LOW	LOW	HIGH	LOW	PY	Y	Y	Although the authors pre-registered the protocol and employed dual screening, the review demonstrates significant methodological weaknesses. The risk of bias assessment was conducted using an ad-hoc, non-validated checklist instead of a standard tool for prediction models like PROBAST, and the search strategy was relatively simplistic, limiting the reliability of the conclusions.	HIGH
	rayyan-394085199	Frondelius (2024)	Y	Y	Y	Y	Y	Y	Y	Y	Y	Y	Y	Y	Y	Y	Y	Y	Y	Y	Y	N	Y	LOW	LOW	LOW	LOW	Y	Y	Y	The review demonstrates high methodological rigor, adhering to PRISMA-DTA guidelines and a registered PROSPERO protocol. The authors conducted a comprehensive search across nine databases, employed dual independent review processes for selection and data extraction, and utilized the PROBAST tool to assess the risk of bias in primary studies. Although a formal publication bias assessment (e.g., fu…	LOW
	rayyan-394085204	Stubnya (2024)	Y	Y	Y	Y	Y	Y	Y	PY	Y	Y	PY	Y	Y	N	PY	Y	Y	Y	Y	PY	PY	LOW	LOW	HIGH	LOW	PY	Y	Y	While the review adhered to a registered PROSPERO protocol and utilized dual screening to minimize selection error, it exhibits a critical methodological weakness in the risk of bias assessment. The authors employed a custom, non-validated 5-point checklist instead of the standardized PROBAST tool, which is inadequate for detecting specific biases inherent to machine learning prediction models, s…	HIGH
	rayyan-394085217	Yang (2023)	Y	Y	Y	PN	Y	Y	N	Y	PY	Y	Y	Y	Y	Y	Y	Y	Y	PN	PY	PN	Y	LOW	LOW	LOW	LOW	Y	Y	Y	The review adhered to a pre-registered PROSPERO protocol and utilized the correct tool for assessing risk of bias in prediction models (PROBAST) with dual independent reviewers. However, there is a discrepancy between the stated inclusion criteria (listing prospective/RCTs) and the actual included studies (predominantly retrospective), and the meta-analysis pooled studies with extreme heterogenei…	LOW
	rayyan-394085220	Rockenschaub (2023)	Y	Y	Y	PY	Y	Y	Y	Y	PY	Y	Y	Y	Y	N	N	Y	Y	Y	Y	PY	N	LOW	LOW	HIGH	HIGH	PY	Y	Y	While the review employed a rigorous search strategy and appropriate statistical methods for synthesizing the performance decrement (AUROC), the authors explicitly stated they did not perform a risk of bias assessment for the included primary studies. This omission is critical in the context of machine learning prediction models, where design flaws such as data leakage or overfitting are prevalen…	HIGH
	rayyan-394085222	Vagliano (2023)	Y	Y	Y	Y	Y	PY	N	Y	Y	Y	Y	Y	Y	Y	Y	Y	Y	Y	Y	NI	Y	LOW	LOW	LOW	LOW	Y	Y	Y	The review adhered to a pre-registered PROSPERO protocol and utilized robust methodology, including dual independent screening, data extraction, and risk of bias assessment via PROBAST. Although the restriction of the search strategy to PubMed and arXiv without supplementary hand-searching introduces a minor risk of missing relevant literature, this approach was justified by the authors given the…	LOW
	rayyan-394085230	Moazemi (2023)	Y	Y	Y	Y	Y	N	Y	Y	Y	Y	Y	Y	Y	Y	Y	Y	Y	Y	Y	Y	Y	LOW	HIGH	LOW	LOW	Y	Y	Y	The review adhered to PRISMA guidelines and employed a rigorous dual-reviewer process for study selection and risk of bias assessment, utilizing a customized tool appropriate for AI models. However, the literature search was restricted to only PubMed and Google Scholar, omitting major biomedical (e.g., Embase) and technical (e.g., IEEE Xplore, ACM) databases, which introduces a substantial risk o…	HIGH
	rayyan-394085232	Du (2023)	Y	Y	Y	PY	PN	Y	Y	Y	PN	Y	Y	Y	Y	Y	Y	Y	Y	PY	Y	NI	Y	LOW	LOW	LOW	LOW	Y	Y	Y	The systematic review adhered to a pre-registered PROSPERO protocol and utilized the appropriate PROBAST tool for assessing risk of bias in prediction models, with all steps conducted by dual independent reviewers. While the restriction to English-language publications introduces a minor risk of language bias, the comprehensive search across four major databases and the appropriate handling of he…	LOW
	rayyan-394085247	Adegboro (2022)	Y	Y	Y	Y	PN	Y	Y	Y	PN	Y	Y	Y	Y	N	N	Y	Y	Y	Y	N	N	LOW	LOW	HIGH	LOW	PY	Y	Y	Although the review followed PRISMA guidelines and utilized multiple databases, it failed to conduct a formal risk of bias assessment for the included studies using a validated tool (e.g., PROBAST or QUADAS-2), which is a critical omission for evaluating the internal validity of prediction models. While the synthesis of findings was appropriate given the heterogeneity, the lack of quality apprais…	HIGH
	rayyan-394085255	van de Sande (2021)	Y	Y	Y	Y	Y	Y	Y	Y	PY	Y	Y	Y	Y	Y	Y	Y	Y	Y	Y	Y	Y	LOW	LOW	LOW	LOW	Y	Y	Y	The review demonstrates high methodological quality, adhering to a registered PROSPERO protocol and utilizing a comprehensive search strategy across five databases (including Google Scholar). The authors employed dual independent processes for study selection and data extraction, and appropriately used the PROBAST tool to assess the risk of bias in the included prediction models, integrating the …	LOW
	rayyan-394085256	Moor (2021)	PN	Y	Y	PY	Y	Y	Y	Y	PY	Y	Y	Y	Y	Y	Y	Y	Y	Y	Y	PY	Y	LOW	LOW	LOW	LOW	Y	Y	Y	The review demonstrates strong methodological rigor by conducting a comprehensive search that included preprint servers (arXiv, bioRxiv) and employing the appropriate PROBAST tool for risk of bias assessment with dual independent reviewers. Although the study protocol was not prospectively registered, the authors followed PRISMA guidelines and provided a well-justified narrative synthesis given t…	LOW
	rayyan-394085271	Shillan (2019)	Y	Y	Y	PN	Y	Y	Y	Y	PN	N	N	Y	Y	N	N	Y	Y	Y	Y	Y	Y	LOW	HIGH	HIGH	LOW	Y	Y	Y	The review presents significant methodological limitations, primarily because study selection and data extraction were performed by a single reviewer with only a 10% cross-check by a second reviewer, rather than full dual independent review. Additionally, the authors explicitly stated they did not use a formal risk of bias assessment tool (such as PROBAST or QUADAS-2) for the included studies, re…	HIGH
	rayyan-394085275	Kwong (2019)	Y	Y	Y	PN	Y	PY	Y	Y	PN	Y	Y	Y	Y	Y	Y	Y	Y	Y	Y	Y	Y	LOW	LOW	LOW	LOW	Y	Y	Y	The review adhered to a pre-registered PROSPERO protocol and utilized the rigorous PROBAST tool for risk of bias assessment, with data extraction and quality appraisal performed by dual independent reviewers. Although the literature search was restricted to two major databases (MEDLINE and EMBASE) and English-language studies, the authors uniquely strengthened their conclusions by conducting an i…	LOW
	rayyan-394085290	Barboi (2022)	Y	Y	Y	Y	Y	Y	Y	Y	Y	Y	Y	Y	Y	Y	Y	Y	Y	PY	Y	Y	Y	LOW	LOW	LOW	LOW	Y	Y	Y	The review demonstrates a rigorous methodology with a comprehensive search strategy across four major databases and duplicate study selection processes to minimize bias. While the authors identified substantial heterogeneity (I^2 > 99%) and a lack of external validation in primary studies, they transparently addressed these limitations in their synthesis and interpretation, correctly avoiding def…	LOW
	rayyan-394085291	Kamio (2017)	Y	Y	Y	Y	PN	N	Y	Y	Y	Y	PY	Y	Y	N	N	Y	Y	Y	Y	PY	PN	HIGH	HIGH	HIGH	LOW	PY	Y	Y	The review presents significant methodological limitations that introduce a high risk of bias. Firstly, the search strategy was restricted to a single database (PubMed), which is insufficient for a comprehensive systematic review. Secondly, study eligibility was biased by excluding articles for which the full text was not available through the authors' institutional license, potentially omitting …	HIGH
	rayyan-394085309	Malak (2019)	Y	Y	Y	Y	Y	Y	Y	Y	Y	NI	PY	Y	Y	N	N	Y	Y	Y	Y	PN	N	LOW	LOW	HIGH	HIGH	PN	Y	Y	The review has critical methodological flaws, primarily the complete absence of any formal risk of bias or quality assessment of the included studies (e.g., using PROBAST or QUADAS-2), which makes the validity of the reported performance metrics uncertain. Additionally, there are inconsistencies in the reporting of the search strategy results (arithmetic errors in Figure 1 regarding the number of…	HIGH
	rayyan-394085314	Musat (2024)	Y	Y	Y	Y	PN	N	Y	PY	Y	Y	Y	Y	Y	N	N	Y	Y	Y	Y	PY	PN	LOW	HIGH	HIGH	LOW	PY	Y	Y	The review has two major methodological flaws that introduce a high risk of bias. First, the search strategy was restricted to a single database (PubMed), which is insufficient for a systematic review and likely missed relevant engineering or computer science literature pertinent to machine learning. Second, and critically, the authors did not perform a formal risk of bias or quality assessment (…	HIGH
	rayyan-394085318	Syed (2021)	Y	Y	Y	Y	PN	Y	N	Y	Y	Y	PY	Y	Y	N	N	PY	Y	Y	Y	NI	N	LOW	LOW	HIGH	LOW	PY	Y	Y	The review presents a high risk of bias primarily due to the complete absence of a formal methodological quality or risk of bias assessment for the included studies, which undermines the validity of the synthesized evidence regarding machine learning performance. Furthermore, the exclusion of a substantial number of potentially relevant studies (n=16) solely based on the unavailability of full te…	HIGH
	rayyan-394085330	Khope (2023)	Y	Y	Y	Y	PN	PN	Y	Y	Y	N	NI	Y	Y	N	N	Y	Y	Y	Y	PY	N	LOW	HIGH	HIGH	HIGH	PN	Y	Y	The review presents a high risk of bias due to unconventional search and selection methods (splitting databases between authors rather than duplicate screening) and a critical misunderstanding of risk of bias assessment. The authors state they used ROBIS to guide their own process but failed to perform any formal quality appraisal (e.g., using PROBAST) of the 106 included machine learning studies…	HIGH
	rayyan-394085342	Gallifant (2022)	Y	Y	Y	Y	Y	Y	Y	Y	Y	Y	PY	Y	Y	Y	PY	Y	Y	Y	Y	Y	Y	LOW	LOW	LOW	LOW	Y	Y	Y	The review demonstrates high methodological quality with a pre-registered protocol (PROSPERO) and adherence to PRISMA guidelines. Crucially, unlike many similar reviews, the authors utilized the appropriate risk of bias tool (PROBAST) for prediction models and correctly identified that 89% of included studies had a high risk of bias, avoiding misleading quantitative synthesis of heterogeneous dat…	LOW
	rayyan-394085352	Abdalwahab Abdallah (2025)	Y	Y	Y	Y	Y	Y	Y	Y	Y	PY	Y	Y	Y	Y	Y	N	Y	Y	Y	PY	Y	LOW	HIGH	LOW	HIGH	PY	Y	Y	Although the review followed PRISMA guidelines and used the appropriate PROBAST tool for quality assessment, there is a critical methodological flaw in the study retrieval process. The authors failed to retrieve full texts for 46 out of 94 potentially eligible studies (approx. 49%) solely due to "paywall restrictions," which introduces a massive selection bias and undermines the "systematic" natu…	HIGH
	rayyan-394085356	Dhami (2025)	Y	Y	PY	Y	Y	Y	Y	Y	Y	Y	Y	Y	Y	N	N	Y	Y	Y	Y	PY	N	LOW	LOW	HIGH	HIGH	PN	Y	Y	While the review adheres to PRISMA guidelines regarding the search strategy and study selection process (dual review), it contains a critical methodological flaw: the complete absence of a formal risk of bias or quality assessment for the included studies. Without evaluating the methodological quality of the primary prediction models (e.g., using PROBAST), the review's conclusions regarding the s…	HIGH
		Abbreviations:	Y=YES, PY=PROBABLY YES, PN=PROBABLY NO, N=NO, NI=NO INFORMATION
